# Supplementary material for: Point-Based Prediction Model for Bladder Cancer Risk in Diabetes: A Random Survival Forest-Guided Approach
Source: J Clin Med. 2024 Dec 24;14(1):4. doi: 10.3390/jcm14010004 (PMC11720987; doi:10.3390/jcm14010004)
Supplement: Supplementary file 1 [file jcm-14-00004-s001.zip]

Archive with 1 entries (1 files):
- jcm-3339609-supplementary.pdf
